# Supplementary material for: Identification and Validation of an Immune-Associated RNA-Binding Proteins Signature to Predict Clinical Outcomes and Therapeutic Responses in Glioma Patients
Source: Cancers (Basel). 2021 Apr 6;13(7):1730. doi: 10.3390/cancers13071730 (PMC8038676; doi:10.3390/cancers13071730)
Supplement: Supplementary file 1 [file cancers-13-01730-s001.zip]

Archive with 7 entries (4 files):
- cancers-1152160 supplementary/
- cancers-1152160 supplementary/Supplementary Figures and Tables/
- cancers-1152160 supplementary/Supplementary Figures and Tables/Supplementary Figures.docx
- cancers-1152160 supplementary/Supplementary Figures and Tables/Supplementary Tables.xlsx
- Supplementary Figures and Tables/
- Supplementary Figures and Tables/Supplementary Figures.docx
- Supplementary Figures and Tables/Supplementary Tables.xlsx
