# Supplementary material for: Identification and Validation of an Immune-Associated RNA-Binding Proteins Signature to Predict Clinical Outcomes and Therapeutic Responses in Glioma Patients
Source: Cancers (Basel). 2021 Apr 6;13(7):1730. doi: 10.3390/cancers13071730 (PMC8038676; doi:10.3390/cancers13071730)
Supplement: Supplementary file 1 [file cancers-13-01730-s001.zip › cancers-1152160 supplementary/Supplementary Figures and Tables/Supplementary Tables.xlsx]

## Sheet: Table S1
Table S1: The list of 216 immune-associated RBPs
gene	HR	z	HR.95L	HR.95H	pvalue
TFEC	1.47563	7.28341	1.32894	1.63851	3.25477e-13
GBP2	1.31861	7.46906	1.2263	1.41786	8.07667e-14
EBF2	1.24587	7.71979	1.17824	1.31738	1.16518e-14
PLEK	1.51277	7.86552	1.36451	1.67714	3.67579e-15
SLC1A5	1.5125	7.94039	1.36565	1.67513	2.01545e-15
ANO6	1.82042	8.40033	1.58296	2.09351	4.45211e-17
SPI1	1.61684	8.52359	1.44772	1.80571	1.54681e-17
PABPN1L	0.591581	-8.82146	0.526453	0.664765	1.12977e-18
TLR8	1.39145	8.85634	1.29335	1.49698	8.26813e-19
CELF4	0.760736	-8.87563	0.716156	0.808092	6.9537e-19
EIF4E1B	0.755885	-8.96811	0.711038	0.803562	3.01639e-19
MMP7	1.19516	9.0612	1.14995	1.24215	1.29026e-19
CPLX2	0.81832	-9.14625	0.783905	0.854246	5.89452e-20
RNASE6	1.61764	9.15432	1.45935	1.79309	5.46992e-20
PROM2	0.575613	-9.15798	0.51144	0.647839	5.28769e-20
SRRM4	0.796937	-9.23196	0.759445	0.836281	2.65717e-20
PDIA2	0.726874	-9.28179	0.679524	0.777524	1.66655e-20
IFI16	1.90805	9.43063	1.6683	2.18225	4.07643e-21
CELSR1	1.34493	9.53825	1.26547	1.42937	1.45257e-21
PLA2G4A	1.72453	9.57242	1.54245	1.9281	1.04427e-21
CYP19A1	1.43791	9.83524	1.33752	1.54584	7.93772e-23
HK2	1.73197	9.84263	1.55253	1.93215	7.37588e-23
CELF3	0.770951	-9.92523	0.732349	0.811589	3.23372e-23
RBM47	1.67602	9.93345	1.51366	1.85581	2.97764e-23
RPS6KA1	1.90547	10.1053	1.68149	2.15928	5.23553e-24
CXCR4	1.64654	10.1996	1.49608	1.81213	1.99154e-24
ITGA1	1.7514	10.2559	1.57353	1.94939	1.11361e-24
CHGA	0.796115	-10.2704	0.762216	0.831521	9.57631e-25
NCF2	1.84736	10.2841	1.64343	2.0766	8.31031e-25
FGF9	0.728259	-10.3194	0.685693	0.773467	5.75831e-25
MBNL3	1.80851	10.3431	1.61644	2.0234	4.49958e-25
ICAM1	1.47646	10.3835	1.37177	1.58915	2.94776e-25
TSPYL2	0.523795	-10.5202	0.464344	0.590858	6.97299e-26
RAD51AP1	1.58066	10.5264	1.4515	1.72132	6.5293e-26
MYOF	1.66706	10.5597	1.51619	1.83293	4.58333e-26
SRRM3	0.651678	-10.6949	0.602493	0.704877	1.07525e-26
PECAM1	2.11767	10.7037	1.84583	2.42955	9.77522e-27
ZMAT1	0.547544	-10.7506	0.490602	0.611094	5.88759e-27
S100A10	1.5921	10.7568	1.46275	1.73289	5.50441e-27
HSPG2	1.49604	10.7738	1.39033	1.60979	4.5768e-27
CD44	1.6611	10.8136	1.51513	1.82114	2.96733e-27
OASL	1.4014	10.8592	1.31859	1.48941	1.80252e-27
HSPA6	1.31437	10.8798	1.25121	1.38071	1.43886e-27
CAPN5	1.69153	10.8818	1.53874	1.8595	1.40727e-27
SUSD2	1.51833	10.9526	1.409	1.63614	6.45552e-28
PRR11	1.99808	10.9865	1.76597	2.26069	4.43925e-28
S100A8	1.35408	11.0002	1.28289	1.42922	3.81102e-28
TTK	1.49866	11.0005	1.39444	1.61068	3.7993e-28
ASPM	1.42657	11.0695	1.3396	1.51919	1.76321e-28
CCNI2	0.540275	-11.0836	0.484543	0.602418	1.50756e-28
TES	1.8784	11.1309	1.68104	2.09892	8.87149e-29
FLNA	1.8051	11.2015	1.62788	2.00163	4.00943e-29
ITGB1	2.15559	11.2023	1.88454	2.46562	3.97155e-29
ARPC1B	2.0103	11.2125	1.7793	2.27128	3.54187e-29
TRIM6	1.76209	11.2717	1.59679	1.9445	1.81094e-29
SLC26A2	2.02626	11.2816	1.79231	2.29076	1.61852e-29
DDX25	0.698405	-11.3309	0.65636	0.743144	9.22734e-30
NRP1	1.93326	11.4162	1.72639	2.16492	3.47095e-30
FCGBP	1.40093	11.4356	1.32228	1.48427	2.77693e-30
HLA-B	1.79097	11.4645	1.62114	1.9786	1.98904e-30
S100A9	1.38146	11.4654	1.30722	1.45992	1.96806e-30
CYP1A1	0.667627	-11.4877	0.623156	0.715271	1.52147e-30
PAK3	0.689462	-11.4981	0.647117	0.734578	1.34891e-30
OAS2	1.54378	11.5351	1.43398	1.66199	8.78245e-31
TRIM21	2.16384	11.536	1.89789	2.46706	8.6869e-31
PRSS23	1.65516	11.5663	1.51969	1.8027	6.10923e-31
NUSAP1	1.54448	11.6223	1.43531	1.66195	3.17612e-31
DTX3L	2.13987	11.661	1.88302	2.43174	2.0164e-31
RNASE2	1.43346	11.6754	1.34938	1.52278	1.70197e-31
LUM	1.38821	11.7095	1.31405	1.46656	1.13968e-31
NCAPG	1.50723	11.7451	1.40749	1.61404	7.48649e-32
HPD	1.40291	11.8472	1.3265	1.48373	2.2261e-32
AGTRAP	2.51559	11.9128	2.16134	2.92789	1.01568e-32
PPP1R3B	2.13031	12.0025	1.88282	2.41032	3.44648e-33
TPX2	1.61192	12.0069	1.49107	1.74257	3.26706e-33
BST2	1.73594	12.0496	1.58698	1.89888	1.95009e-33
OAS1	1.54265	12.0761	1.43785	1.6551	1.41333e-33
CRYZ	2.39738	12.1335	2.08159	2.76106	7.0212e-34
PAIP2B	0.603833	-12.1408	0.556608	0.655066	6.41571e-34
LAMB1	1.53801	12.1454	1.43479	1.64865	6.06891e-34
CDCA2	1.56194	12.167	1.45367	1.67826	4.65861e-34
HLA-A	1.95793	12.1891	1.75742	2.1813	3.55175e-34
DSG2	1.27856	12.1893	1.22902	1.33009	3.54452e-34
MAP1A	0.516321	-12.206	0.464325	0.574139	2.88627e-34
VIM	1.65702	12.3224	1.52912	1.79561	6.85943e-35
SKAP2	1.78	12.3334	1.62414	1.95081	5.98903e-35
ELAVL2	0.716197	-12.3894	0.679359	0.755033	2.98135e-35
ALDOC	0.660887	-12.3921	0.618982	0.705629	2.8856e-35
SKA1	1.56665	12.4065	1.45939	1.68179	2.40845e-35
CELF5	0.695855	-12.4092	0.657121	0.736872	2.32956e-35
CECR2	0.530526	-12.4289	0.480059	0.586299	1.82168e-35
VASP	3.07124	12.5048	2.57593	3.66179	7.0256e-36
COL3A1	1.30354	12.6013	1.25089	1.35841	2.07621e-36
CDC6	1.69882	12.6418	1.56483	1.8443	1.24199e-36
CTSC	1.89592	12.6487	1.717	2.09349	1.13671e-36
IL1RAP	1.64326	12.6707	1.52174	1.77449	8.59102e-37
DENND2D	1.83382	12.6723	1.66965	2.01414	8.425e-37
MYCBP	2.62589	12.6885	2.2621	3.04819	6.84926e-37
TYMS	1.69538	12.6994	1.56273	1.8393	5.95764e-37
FKBP10	2.14942	12.7553	1.91098	2.4176	2.91379e-37
RRM2	1.57002	12.7767	1.46505	1.68251	2.21209e-37
ACTN1	1.68095	12.7961	1.55241	1.82013	1.72331e-37
FCGR2B	1.40749	12.8446	1.33596	1.48285	9.22578e-38
KIF2C	1.61263	12.8508	1.49928	1.73456	8.50806e-38
KIF23	1.57342	12.8605	1.4684	1.68595	7.51251e-38
LPO	0.608217	-12.8709	0.563865	0.656058	6.56351e-38
RBMS1	2.35003	12.887	2.06365	2.67614	5.32583e-38
NAP1L2	0.623876	-12.9631	0.580922	0.670005	1.97964e-38
MCM2	1.90477	12.972	1.72807	2.09954	1.76326e-38
NMI	2.21065	13.0131	1.96169	2.49121	1.03037e-38
ADARB2	0.723038	-13.0243	0.6886	0.759198	8.89712e-39
ITGA3	1.84066	13.0276	1.67923	2.01762	8.52447e-39
FTL	2.13003	13.0914	1.90205	2.38533	3.68811e-39
CSDC2	0.736657	-13.0961	0.703721	0.771135	3.46527e-39
TCEAL2	0.67466	-13.1226	0.636147	0.715505	2.44389e-39
IFI30	1.7209	13.1238	1.58689	1.86622	2.40673e-39
SCG3	0.743217	-13.1504	0.71106	0.776828	1.69308e-39
SLC16A3	1.7676	13.151	1.62374	1.92422	1.68034e-39
SDC1	1.53236	13.2441	1.43856	1.63227	4.87941e-40
GREB1L	0.703986	-13.2866	0.668463	0.741396	2.76713e-40
ZNF483	0.480912	-13.3036	0.431744	0.53568	2.20455e-40
ANG	1.73296	13.3183	1.59826	1.87901	1.81118e-40
ZNF217	2.51297	13.3514	2.19503	2.87696	1.1624e-40
PARP12	2.04734	13.3808	1.84335	2.2739	7.82535e-41
KLB	0.517411	-13.3824	0.469812	0.569832	7.6675e-41
FN1	1.63583	13.3919	1.52215	1.758	6.74273e-41
SMAD9	0.490522	-13.4492	0.442158	0.544175	3.11088e-41
AURKA	1.88641	13.4542	1.71982	2.06915	2.9105e-41
DUSP9	0.677692	-13.5061	0.640489	0.717055	1.43964e-41
IQGAP1	2.47652	13.508	2.17119	2.8248	1.40332e-41
PRDX4	2.20578	13.6829	1.96947	2.47044	1.28518e-42
TRIP6	2.26307	13.6993	2.0135	2.54358	1.0249e-42
SMC4	2.00869	13.7161	1.81814	2.21921	8.13162e-43
MCAM	1.96765	13.7321	1.78646	2.16721	6.51866e-43
SCD	0.501947	-13.7811	0.455078	0.553644	3.31171e-43
THRA	0.461973	-13.7844	0.413932	0.515589	3.16395e-43
TFRC	2.29094	13.8386	2.03716	2.57634	1.49028e-43
NDRG2	0.573799	-13.8586	0.530447	0.620694	1.1289e-43
PTTG1	1.68941	13.862	1.56869	1.81943	1.0766e-43
TET1	0.522627	-13.9313	0.477029	0.572584	4.0861e-44
ACAA2	2.43869	13.9468	2.15154	2.76416	3.29082e-44
IGF2BP2	1.36633	13.9916	1.30788	1.42739	1.75361e-44
SYDE1	2.88155	14.0338	2.48562	3.34055	9.67595e-45
PDE2A	0.570656	-14.0511	0.527705	0.617102	7.58319e-45
ATP9A	0.449544	-14.1159	0.40231	0.502324	3.0311e-45
ISG20	1.84349	14.1337	1.69357	2.00669	2.35523e-45
PCNA	2.35227	14.1341	2.08917	2.64851	2.34132e-45
ST6GALNAC1	0.551956	-14.1358	0.508299	0.599363	2.284e-45
SPATS2L	3.33588	14.1556	2.82336	3.94142	1.72536e-45
KIF1A	0.589693	-14.1705	0.548151	0.634383	1.39593e-45
NSUN7	1.59133	14.276	1.493	1.69613	3.08706e-46
LAMC1	1.99839	14.2861	1.81731	2.19752	2.67316e-46
CALD1	2.5253	14.3461	2.2251	2.866	1.12646e-46
NOL4	0.5147	-14.4256	0.470288	0.563306	3.57108e-47
FSTL5	0.724902	-14.4454	0.69394	0.757246	2.68184e-47
NKX2-5	1.31864	14.4819	1.27019	1.36894	1.57687e-47
KPNA2	2.53438	14.5072	2.23516	2.87367	1.09119e-47
CYP2E1	0.58046	-14.5738	0.539515	0.624513	4.1252e-48
CYP2A6	0.597094	-14.5791	0.557102	0.639957	3.81706e-48
FBXO17	1.78627	14.5798	1.65226	1.93115	3.77815e-48
GFRA1	0.70625	-14.5961	0.674025	0.740014	2.9732e-48
PCBP3	0.538276	-14.6337	0.495424	0.584834	1.71229e-48
POLR2F	0.617231	-14.6387	0.578617	0.658422	1.59086e-48
PTGFRN	2.21879	14.6485	1.99437	2.46846	1.37712e-48
S100A4	1.56157	14.6538	1.4712	1.65749	1.27448e-48
CCNB1	1.8281	14.6758	1.68659	1.98149	9.21013e-49
ZCCHC24	0.390858	-14.6954	0.34483	0.443029	6.9036e-49
KHDRBS2	0.651372	-14.8272	0.615488	0.689348	9.77972e-50
PSRC1	2.06284	14.8285	1.87456	2.27002	9.58556e-50
S100A11	1.91528	14.8328	1.75768	2.08702	8.99593e-50
SEC24D	2.29854	14.8773	2.05984	2.5649	4.62842e-50
GLUD1	0.332162	-14.8907	0.287309	0.384018	3.78568e-50
TPM4	2.67424	15.0106	2.35191	3.04075	6.25641e-51
GNS	3.38266	15.0773	2.88707	3.96331	2.28485e-51
LGALS1	2.02079	15.0945	1.84438	2.21407	1.75994e-51
TRAM1	3.7969	15.1165	3.19376	4.51395	1.26065e-51
ITGA5	1.913	15.1358	1.75888	2.08063	9.40746e-52
ANXA5	2.50784	15.1489	2.22658	2.82463	7.70842e-52
LDHA	2.22357	15.1532	2.00522	2.4657	7.21955e-52
ANXA1	1.57568	15.1761	1.48581	1.67097	5.08782e-52
SLC25A21	0.624683	-15.1844	0.587873	0.663797	4.48758e-52
CD276	2.80334	15.2563	2.45563	3.20029	1.49501e-52
TNRC6C	0.43694	-15.2577	0.392854	0.485973	1.46367e-52
LGALS3	1.63898	15.3093	1.53852	1.746	6.62835e-53
AFF2	0.702928	-15.3174	0.671927	0.73536	5.85452e-53
GPX7	2.0984	15.3236	1.90861	2.30707	5.31829e-53
PDIA4	2.84398	15.3698	2.4891	3.24946	2.61097e-53
ZYX	2.42586	15.42	2.16744	2.71509	1.20015e-53
HMGN5	0.448753	-15.4691	0.40543	0.496705	5.6051e-54
PLOD1	3.21588	15.5236	2.77491	3.72692	2.40074e-54
IKBIP	2.69894	15.53	2.38108	3.05923	2.17328e-54
SERPINH1	1.90623	15.546	1.75732	2.06775	1.69458e-54
CAPZA1	4.20729	15.5594	3.51074	5.04203	1.37292e-54
NAP1L3	0.465568	-15.5774	0.422872	0.512576	1.03764e-54
GGH	2.40676	15.5849	2.15508	2.68783	9.22079e-55
MYL12A	2.44219	15.6449	2.18373	2.73124	3.59805e-55
ANXA2	1.78264	15.6765	1.65834	1.91626	2.19025e-55
FNDC3B	2.80153	15.7072	2.46359	3.18582	1.35022e-55
PTX3	1.51425	15.7496	1.43805	1.5945	6.90987e-56
CPEB3	0.459748	-15.8013	0.417503	0.506267	3.04585e-56
MAPT	0.538277	-15.8601	0.498614	0.581096	1.19775e-56
IGF2BP3	1.3963	15.8671	1.33989	1.45508	1.07032e-56
STEAP3	1.7945	16.1656	1.67169	1.92634	8.8153e-59
ZC3H12B	0.623809	-16.1912	0.589172	0.660481	5.81772e-59
NET1	0.442659	-16.2155	0.401134	0.488483	3.9206e-59
FABP5	1.55992	16.24	1.47841	1.64591	2.62823e-59
CALU	2.37834	16.2614	2.1425	2.64013	1.85365e-59
NSUN6	0.288635	-16.297	0.248569	0.335158	1.03699e-59
ALDH5A1	0.421385	-16.357	0.379933	0.46736	3.87755e-60
MSN	2.31696	16.3618	2.0951	2.56231	3.5824e-60
CHI3L1	1.32632	16.6954	1.28307	1.37103	1.41669e-62
RANBP17	0.565401	-16.7893	0.528989	0.604319	2.92062e-63
CLIC1	2.16795	16.8272	1.9811	2.37241	1.54207e-63
TAGLN2	1.9694	16.8405	1.82003	2.13104	1.23288e-63
CD58	2.10134	16.9249	1.92819	2.29004	2.94773e-64
TUBA1C	1.88764	17.055	1.75473	2.03062	3.21114e-65

## Sheet: Table S2
Table S2: Univariate and multivariate Cox regression analysis of clinical pathologic features in CGGA databset
	Univariate analysis			Multivariate analysis
	HR (95% CI)	P value		HR (95% CI)	P value
Age（≥Median vs <Median）	1.445(1.289-1.619)	< 0.001		1.203(1.057-1.369)	0.005
Sex(Male vs Female)	1.016(0.906-1.139)	0.787
Grade(WHO IV vs WHO II~III)	2.728(2.423-3.071)	< 0.001		1.7(1.457-1.984)	< 0.001
IDH.status(WT vs Mutant)	2.17(1.929-2.441)	< 0.001		1.157(0.986-1.357)	0.074
MGMT.promoter(Methylated vs Unmethylated)	1.17(1.037-1.32)	0.011		1.078(0.95-1.223)	0.243
Risk(High vs Low)	2.851(2.518-3.227)	< 0.001		2.123(1.798-2.507)	< 0.001

## Sheet: Table S3
Table S3: The GSVA significantly differentially expression pathways between the low- and high-risk group in TCGA and CGGA
GSVA	Pathway	t	P.Value	adj.P.Val	logFC	AveExpr	B
TCGA	HALLMARK_EPITHELIAL_MESENCHYMAL_TRANSITION	24.372	2.20756e-95	1.10378e-93	0.387514	-0.0363489	206.739
	HALLMARK_IL2_STAT5_SIGNALING	24.0261	2.10507e-93	5.26268e-92	0.330351	-0.0296929	202.189
	HALLMARK_INTERFERON_GAMMA_RESPONSE	22.5961	2.97312e-85	4.95521e-84	0.478057	-0.0319697	183.456
	HALLMARK_INTERFERON_ALPHA_RESPONSE	22.4354	2.42831e-84	3.03539e-83	0.596086	-0.0325761	181.36
	HALLMARK_IL6_JAK_STAT3_SIGNALING	20.3395	1.45265e-72	1.45265e-71	0.42187	-0.027909	154.297
	HALLMARK_ALLOGRAFT_REJECTION	19.1739	3.88606e-66	3.23838e-65	0.409509	-0.0278909	139.531
	HALLMARK_GLYCOLYSIS	19.0325	2.30087e-65	1.64348e-64	0.23858	-0.0343155	137.757
	HALLMARK_TNFA_SIGNALING_VIA_NFKB	17.6887	4.02836e-58	2.51773e-57	0.356052	-0.0362636	121.123
	HALLMARK_KRAS_SIGNALING_DN	-16.3046	7.10985e-51	3.94992e-50	-0.22383	0.0191232	104.488
	HALLMARK_E2F_TARGETS	15.2948	9.41849e-46	4.61415e-45	0.381223	-0.0372592	92.736
	HALLMARK_HEDGEHOG_SIGNALING	-15.2882	1.01511e-45	4.61415e-45	-0.320857	0.0167272	92.6614
	HALLMARK_P53_PATHWAY	15.1565	4.60467e-45	1.91861e-44	0.181396	-0.0236432	91.1551
	HALLMARK_ANGIOGENESIS	15.0245	2.07993e-44	7.99973e-44	0.355882	-0.0152527	89.6531
	HALLMARK_COAGULATION	13.1684	1.58199e-35	5.64995e-35	0.173473	0.0283148	69.2958
	HALLMARK_REACTIVE_OXIGEN_SPECIES_PATHWAY	12.6437	3.86429e-33	1.2881e-32	0.236579	-0.0251043	63.8273
	HALLMARK_APICAL_SURFACE	-11.9373	5.08411e-30	1.58878e-29	-0.178388	0.00489499	56.6881
	HALLMARK_PANCREAS_BETA_CELLS	-11.9209	5.98935e-30	1.76157e-29	-0.232177	0.0352803	56.5253
	HALLMARK_MTORC1_SIGNALING	11.8611	1.08613e-29	3.01703e-29	0.224649	-0.0347609	55.9339
	HALLMARK_INFLAMMATORY_RESPONSE	11.146	1.15049e-26	3.02761e-26	0.197379	-0.0183206	49.0163
	HALLMARK_WNT_BETA_CATENIN_SIGNALING	-10.6014	1.89516e-24	4.73791e-24	-0.186565	0.00791457	43.9514
	HALLMARK_APOPTOSIS	9.63604	1.02687e-20	2.44493e-20	0.14051	-0.0111558	35.4306
	HALLMARK_UNFOLDED_PROTEIN_RESPONSE	9.33223	1.35495e-19	3.07944e-19	0.140439	-0.0243485	32.877
	HALLMARK_MYC_TARGETS_V1	9.18336	4.68832e-19	1.0192e-18	0.229499	-0.0245705	31.649
	HALLMARK_ANDROGEN_RESPONSE	9.09096	1.00535e-18	2.09447e-18	0.12744	-0.00963222	30.8945
	HALLMARK_SPERMATOGENESIS	-8.98804	2.33497e-18	4.66995e-18	-0.0972307	0.0240473	30.0613
	HALLMARK_ESTROGEN_RESPONSE_EARLY	-8.83039	8.36864e-18	1.60935e-17	-0.119097	-0.00133008	28.7995
	HALLMARK_UV_RESPONSE_DN	-8.7447	1.66259e-17	3.07886e-17	-0.16481	0.00337889	28.1212
	HALLMARK_DNA_REPAIR	8.58886	5.71702e-17	1.0209e-16	0.151407	-0.0339812	26.9012
	HALLMARK_G2M_CHECKPOINT	7.78988	2.43546e-14	4.19906e-14	0.17523	-0.0233222	20.9296
	HALLMARK_APICAL_JUNCTION	7.58084	1.0973e-13	1.82883e-13	0.0788752	-0.0179905	19.4476
	HALLMARK_TGF_BETA_SIGNALING	7.29445	8.1722e-13	1.3181e-12	0.144786	-0.00567582	17.4729
	HALLMARK_BILE_ACID_METABOLISM	-7.1245	2.61047e-12	4.07886e-12	-0.11635	0.00635256	16.332
	HALLMARK_PROTEIN_SECRETION	6.99899	6.06565e-12	9.19039e-12	0.117132	-0.0167067	15.5043
	HALLMARK_UV_RESPONSE_UP	6.33428	4.27393e-10	6.2852e-10	0.0816912	-0.0239865	11.3364
	HALLMARK_ADIPOGENESIS	5.78602	1.08875e-08	1.55536e-08	0.0725888	-0.0187544	8.17841
	HALLMARK_CHOLESTEROL_HOMEOSTASIS	4.91703	1.09664e-06	1.52311e-06	0.0851394	-0.0135598	3.7097
	HALLMARK_PEROXISOME	4.74475	2.53329e-06	3.42337e-06	0.0758071	-0.0291023	2.90388
	HALLMARK_HEME_METABOLISM	-4.49851	8.01508e-06	1.05462e-05	-0.0474071	-0.00843433	1.79897
	HALLMARK_KRAS_SIGNALING_UP	4.09004	4.81611e-05	6.17451e-05	0.0478118	-0.01218	0.0890879
	HALLMARK_COMPLEMENT	4.01183	6.67606e-05	8.33167e-05	0.0549321	-0.0114104	-0.220653
	HALLMARK_MITOTIC_SPINDLE	-4.00625	6.83197e-05	8.33167e-05	-0.0592207	0.00386519	-0.242527
	HALLMARK_FATTY_ACID_METABOLISM	-3.37044	0.000791825	0.000942649	-0.0458886	-0.00784512	-2.54393
	HALLMARK_OXIDATIVE_PHOSPHORYLATION	2.51494	0.0121291	0.0141036	0.0631754	-0.0332235	-5.03154
	HALLMARK_ESTROGEN_RESPONSE_LATE	-1.65846	0.0976736	0.110993	-0.0246835	-0.0038114	-6.80837
	HALLMARK_XENOBIOTIC_METABOLISM	-1.30195	0.193364	0.214849	-0.0157941	-0.00440635	-7.33476
	HALLMARK_HYPOXIA	-0.728864	0.466329	0.50688	-0.00810221	0.003655	-7.91613
	HALLMARK_PI3K_AKT_MTOR_SIGNALING	0.497148	0.619241	0.658767	0.00647611	-0.00119614	-8.05819
	HALLMARK_MYC_TARGETS_V2	0.470614	0.638064	0.66465	0.0123319	-0.0334167	-8.07103
	HALLMARK_NOTCH_SIGNALING	-0.240174	0.810266	0.826802	-0.00441826	0.000357255	-8.15297
	HALLMARK_MYOGENESIS	0.205124	0.837535	0.837535	0.00323116	-0.00427644	-8.16078
CGGA	HALLMARK_GLYCOLYSIS	24.314	1.83585e-103	9.17923e-102	0.253538	-0.0178272	225.188
	HALLMARK_EPITHELIAL_MESENCHYMAL_TRANSITION	24.1898	1.24819e-102	3.12048e-101	0.347486	-0.0254812	223.275
	HALLMARK_E2F_TARGETS	24.1414	2.63174e-102	4.38624e-101	0.463224	-0.0160999	222.53
	HALLMARK_TNFA_SIGNALING_VIA_NFKB	23.5916	1.22887e-98	1.53609e-97	0.400161	-0.0344897	214.098
	HALLMARK_KRAS_SIGNALING_DN	-21.6972	3.36693e-86	3.36693e-85	-0.267254	0.0142013	185.52
	HALLMARK_UNFOLDED_PROTEIN_RESPONSE	21.15	1.12365e-82	9.36378e-82	0.303469	-0.0105076	177.426
	HALLMARK_INTERFERON_ALPHA_RESPONSE	21.125	1.62609e-82	1.16149e-81	0.456175	-0.0144648	177.057
	HALLMARK_IL6_JAK_STAT3_SIGNALING	20.6437	1.90485e-79	1.19053e-78	0.405537	-0.00850146	170.008
	HALLMARK_IL2_STAT5_SIGNALING	20.0122	1.83088e-75	1.01716e-74	0.255826	-0.00864185	160.86
	HALLMARK_P53_PATHWAY	19.924	6.52409e-75	3.26205e-74	0.201981	-0.0087902	159.593
	HALLMARK_INTERFERON_GAMMA_RESPONSE	19.6126	5.68419e-73	2.58372e-72	0.355331	-0.0195367	155.137
	HALLMARK_ANDROGEN_RESPONSE	19.1275	5.62322e-70	2.34301e-69	0.274376	-0.00361546	148.259
	HALLMARK_G2M_CHECKPOINT	18.254	1.12803e-64	4.33856e-64	0.336692	-0.0182811	136.085
	HALLMARK_ALLOGRAFT_REJECTION	16.599	5.52786e-55	1.97423e-54	0.2928	-0.0121331	113.846
	HALLMARK_PANCREAS_BETA_CELLS	-16.2665	4.24117e-53	1.41372e-52	-0.310156	0.0255242	109.521
	HALLMARK_DNA_REPAIR	16.0581	6.28002e-52	1.96251e-51	0.25646	-0.00513444	106.836
	HALLMARK_MTORC1_SIGNALING	15.2427	1.9439e-47	5.71735e-47	0.258471	-0.00359323	96.5376
	HALLMARK_HEDGEHOG_SIGNALING	-13.0903	2.56479e-36	7.12441e-36	-0.235031	0.00431576	71.0565
	HALLMARK_TGF_BETA_SIGNALING	12.9243	1.65296e-35	4.34991e-35	0.243358	-0.00233716	69.2039
	HALLMARK_MYC_TARGETS_V2	12.6665	2.8928e-34	7.232e-34	0.273582	-0.0233574	66.3585
	HALLMARK_PROTEIN_SECRETION	12.0707	1.83491e-31	4.36882e-31	0.205366	0.00402864	59.9468
	HALLMARK_MITOTIC_SPINDLE	11.9775	4.93358e-31	1.12127e-30	0.137115	-0.00312802	58.9643
	HALLMARK_BILE_ACID_METABOLISM	-11.8122	2.80924e-30	6.10705e-30	-0.166202	0.0148106	57.2367
	HALLMARK_MYC_TARGETS_V1	11.7149	7.75319e-30	1.61525e-29	0.260729	-0.00745312	56.2286
	HALLMARK_REACTIVE_OXIGEN_SPECIES_PATHWAY	11.1012	4.05253e-27	8.10507e-27	0.20616	-0.0169879	50.0159
	HALLMARK_HYPOXIA	10.9435	1.94208e-26	3.73478e-26	0.117279	-0.0113198	48.4613
	HALLMARK_COAGULATION	9.9163	3.40078e-22	6.29774e-22	0.139877	-0.00607331	38.7769
	HALLMARK_ANGIOGENESIS	9.8952	4.12339e-22	7.36319e-22	0.237115	6.265e-06	38.5861
	HALLMARK_UV_RESPONSE_UP	9.50503	1.36867e-20	2.35978e-20	0.108757	-0.00546611	35.1193
	HALLMARK_APICAL_JUNCTION	9.48046	1.69994e-20	2.83323e-20	0.082652	-0.00648664	34.9048
	HALLMARK_KRAS_SIGNALING_UP	9.35166	5.25469e-20	8.47531e-20	0.0962921	-0.0041619	33.7885
	HALLMARK_APOPTOSIS	8.82789	4.53346e-18	7.08353e-18	0.104831	-0.0102269	29.3823
	HALLMARK_PI3K_AKT_MTOR_SIGNALING	8.60308	2.87598e-17	4.35754e-17	0.110884	-0.00734377	27.5579
	HALLMARK_ADIPOGENESIS	8.48958	7.19838e-17	1.05859e-16	0.0977055	0.000892971	26.6524
	HALLMARK_PEROXISOME	8.03918	2.47916e-15	3.54166e-15	0.110611	-0.00108508	23.1622
	HALLMARK_APICAL_SURFACE	-6.87961	1.04292e-11	1.44849e-11	-0.0876408	-0.00435755	14.959
	HALLMARK_COMPLEMENT	5.32762	1.22325e-07	1.65305e-07	0.0674582	-0.0101325	5.82189
	HALLMARK_NOTCH_SIGNALING	4.62251	4.27455e-06	5.62441e-06	0.0716711	-0.00671024	2.39642
	HALLMARK_INFLAMMATORY_RESPONSE	4.32041	1.70889e-05	2.19089e-05	0.0784232	0.00164862	1.07121
	HALLMARK_MYOGENESIS	-3.71793	0.000211737	0.000264671	-0.0579173	-0.00652463	-1.31292
	HALLMARK_SPERMATOGENESIS	-3.1885	0.00147344	0.00179688	-0.0321457	-0.00197345	-3.12037
	HALLMARK_XENOBIOTIC_METABOLISM	-3.07504	0.00216049	0.00257201	-0.034898	-0.00210984	-3.47241
	HALLMARK_OXIDATIVE_PHOSPHORYLATION	2.22676	0.0261802	0.0304421	0.0489436	-0.00718597	-5.70587
	HALLMARK_FATTY_ACID_METABOLISM	-2.21403	0.0270461	0.0307343	-0.0283728	0.00580475	-5.734
	HALLMARK_ESTROGEN_RESPONSE_EARLY	-1.87305	0.0613457	0.0681619	-0.0231587	-0.00384415	-6.42809
	HALLMARK_CHOLESTEROL_HOMEOSTASIS	1.5733	0.115958	0.126041	0.0237967	-0.00336354	-6.94322
	HALLMARK_ESTROGEN_RESPONSE_LATE	-1.54061	0.123721	0.131619	-0.0182671	0.00611931	-6.99401
	HALLMARK_WNT_BETA_CATENIN_SIGNALING	1.31746	0.187979	0.195811	0.0244467	-0.0132109	-7.31232
	HALLMARK_HEME_METABOLISM	0.965502	0.334521	0.341348	0.0102233	-0.000503569	-7.71363
	HALLMARK_UV_RESPONSE_DN	-0.755958	0.449848	0.449848	-0.0126247	-0.00528688	-7.8939

## Sheet: Table S4
Table S4: The GSEA significantly differentially expression pathways between the low- and high-risk group in TCGA and CGGA
GSEA	Pathway	SIZE	ES	NES	NOM p-val	FDR q-val	RANK AT MAX
TCGA	HALLMARK_MTORC1_SIGNALING	200	0.465306	1.8102	0.0205607	0.17573	6059
	HALLMARK_APOPTOSIS	161	0.583224	1.71606	0	0.174452	3677
	HALLMARK_PI3K_AKT_MTOR_SIGNALING	105	0.37805	1.62825	0.0116959	0.258186	4849
	HALLMARK_UNFOLDED_PROTEIN_RESPONSE	113	0.360091	1.62797	0.0622642	0.19395	6757
	HALLMARK_GLYCOLYSIS	199	0.455612	1.61933	0.00733945	0.16895	5003
	HALLMARK_ANGIOGENESIS	36	0.739872	1.6167	0	0.144655	2273
	HALLMARK_TNFA_SIGNALING_VIA_NFKB	200	0.673388	1.60947	0.0152381	0.131562	3680
	HALLMARK_INTERFERON_GAMMA_RESPONSE	200	0.69835	1.60062	0.019685	0.123506	3318
	HALLMARK_EPITHELIAL_MESENCHYMAL_TRANSITION	200	0.691222	1.59557	0.00566038	0.115195	3291
	HALLMARK_INTERFERON_ALPHA_RESPONSE	97	0.709438	1.57785	0.0301811	0.120423	3190
	HALLMARK_COAGULATION	138	0.580177	1.57728	0.00191571	0.110298	2207
	HALLMARK_ALLOGRAFT_REJECTION	200	0.694204	1.57675	0.0158416	0.101374	3202
	HALLMARK_DNA_REPAIR	149	0.365159	1.57002	0.0923695	0.0981274	7037
	HALLMARK_IL2_STAT5_SIGNALING	199	0.545477	1.56686	0.0212766	0.092896	3326
	HALLMARK_IL6_JAK_STAT3_SIGNALING	87	0.688497	1.56223	0.0116732	0.0890505	3245
	HALLMARK_G2M_CHECKPOINT	199	0.662363	1.55912	0.0349515	0.0861734	3021
	HALLMARK_HYPOXIA	200	0.521027	1.55863	0.0340909	0.0813963	4402
	HALLMARK_E2F_TARGETS	200	0.66171	1.55041	0.0351562	0.0808088	4311
	HALLMARK_COMPLEMENT	200	0.547213	1.54468	0.023622	0.0792999	3624
	HALLMARK_P53_PATHWAY	199	0.420808	1.53606	0.0582524	0.0822897	4252
	HALLMARK_MYC_TARGETS_V1	200	0.459146	1.52297	0.129666	0.0857151	8234
	HALLMARK_CHOLESTEROL_HOMEOSTASIS	74	0.45023	1.5172	0.0442308	0.0852118	3733
	HALLMARK_INFLAMMATORY_RESPONSE	200	0.644718	1.51385	0.0195695	0.0829222	2964
	HALLMARK_KRAS_SIGNALING_UP	200	0.508663	1.4912	0.0328185	0.0923493	3572
	HALLMARK_REACTIVE_OXYGEN_SPECIES_PATHWAY	49	0.474797	1.47055	0.10998	0.103177	4512
	HALLMARK_ESTROGEN_RESPONSE_LATE	199	0.447305	1.46276	0.019685	0.104599	2719
	HALLMARK_MITOTIC_SPINDLE	199	0.419953	1.43367	0.147638	0.119725	3282
	HALLMARK_UV_RESPONSE_UP	158	0.343188	1.38822	0.0761719	0.148643	3357
	HALLMARK_UV_RESPONSE_DN	144	0.399142	1.38364	0.123047	0.14666	3680
	HALLMARK_TGF_BETA_SIGNALING	54	0.373735	1.37346	0.140977	0.150032	4178
	HALLMARK_APICAL_JUNCTION	200	0.349972	1.33399	0.0802348	0.178062	4844
	HALLMARK_ADIPOGENESIS	200	0.307028	1.29384	0.195122	0.207785	2694
	HALLMARK_PROTEIN_SECRETION	96	0.249727	1.27726	0.228407	0.214834	5387
	HALLMARK_ANDROGEN_RESPONSE	100	0.314998	1.22218	0.230303	0.264505	4395
	HALLMARK_PEROXISOME	104	0.272759	1.21444	0.164062	0.26438	4094
	HALLMARK_APICAL_SURFACE	44	0.381432	1.16873	0.190566	0.308682	3678
	HALLMARK_MYC_TARGETS_V2	58	0.332155	1.16663	0.347222	0.302592	5427
	HALLMARK_FATTY_ACID_METABOLISM	157	0.267912	1.12567	0.298755	0.340231	4607
	HALLMARK_XENOBIOTIC_METABOLISM	199	0.309658	1.11955	0.235772	0.338633	2836
	HALLMARK_MYOGENESIS	200	0.32226	1.08973	0.300203	0.364434	3128
	HALLMARK_NOTCH_SIGNALING	32	0.295956	1.03242	0.427734	0.424183	4641
	HALLMARK_ESTROGEN_RESPONSE_EARLY	200	0.274641	0.97876	0.459302	0.484224	3482
	HALLMARK_SPERMATOGENESIS	135	0.293915	0.930621	0.620902	0.542322	1345
	HALLMARK_HEME_METABOLISM	198	0.197368	0.904435	0.591489	0.564771	3740
	HALLMARK_BILE_ACID_METABOLISM	112	0.245511	0.839489	0.706827	0.642272	3059
	HALLMARK_OXIDATIVE_PHOSPHORYLATION	200	0.212397	0.795928	0.61945	0.69215	7622
	HALLMARK_WNT_BETA_CATENIN_SIGNALING	42	-0.304428	-1.08483	0.36701	1	4755
	HALLMARK_HEDGEHOG_SIGNALING	36	-0.352444	-1.0801	0.35865	0.634579	3953
	HALLMARK_KRAS_SIGNALING_DN	200	-0.344082	-1.04772	0.355289	0.466977	2942
	HALLMARK_PANCREAS_BETA_CELLS	40	-0.389879	-1.00219	0.446429	0.402831	1202
CGGA	HALLMARK_EPITHELIAL_MESENCHYMAL_TRANSITION	193	0.680715	1.98845	0.00393701	0.0163669	4825
	HALLMARK_APOPTOSIS	157	0.586499	1.973	0	0.0105527	3901
	HALLMARK_HYPOXIA	183	0.598359	1.96711	0.00398406	0.0079678	4046
	HALLMARK_KRAS_SIGNALING_UP	186	0.561626	1.95327	0.00200401	0.0071005	4298
	HALLMARK_GLYCOLYSIS	190	0.558106	1.93193	0	0.00913686	7282
	HALLMARK_ANGIOGENESIS	33	0.700649	1.93134	0.00788955	0.00761405	3227
	HALLMARK_INTERFERON_GAMMA_RESPONSE	194	0.67744	1.88565	0.0114504	0.0131784	3851
	HALLMARK_G2M_CHECKPOINT	187	0.686067	1.88489	0.00591716	0.0115311	3629
	HALLMARK_COAGULATION	117	0.594363	1.87564	0.00203666	0.0111278	3202
	HALLMARK_COMPLEMENT	190	0.54854	1.84	0.00763359	0.0159319	5904
	HALLMARK_PI3K_AKT_MTOR_SIGNALING	101	0.51901	1.83696	0	0.0149298	7700
	HALLMARK_MTORC1_SIGNALING	195	0.569047	1.83504	0.00590551	0.0137728	7099
	HALLMARK_E2F_TARGETS	194	0.698273	1.83468	0.00785855	0.0128619	4194
	HALLMARK_IL2_STAT5_SIGNALING	193	0.54874	1.82358	0.00803213	0.013824	5784
	HALLMARK_ALLOGRAFT_REJECTION	181	0.614829	1.80525	0.0308285	0.0154814	6482
	HALLMARK_APICAL_JUNCTION	188	0.462586	1.78602	0	0.0174948	3374
	HALLMARK_TNFA_SIGNALING_VIA_NFKB	194	0.629478	1.77849	0.0318725	0.0182269	4082
	HALLMARK_MITOTIC_SPINDLE	197	0.511272	1.77713	0.00589391	0.0175682	5329
	HALLMARK_IL6_JAK_STAT3_SIGNALING	81	0.646972	1.76741	0.0195695	0.0183428	2601
	HALLMARK_P53_PATHWAY	190	0.510327	1.76666	0.00395257	0.0174827	6374
	HALLMARK_ESTROGEN_RESPONSE_LATE	190	0.461814	1.72362	0.00409836	0.0243431	3297
	HALLMARK_INFLAMMATORY_RESPONSE	190	0.568465	1.70411	0.0534653	0.0274438	4794
	HALLMARK_INTERFERON_ALPHA_RESPONSE	95	0.659815	1.69447	0.0446602	0.0285322	5650
	HALLMARK_UV_RESPONSE_DN	137	0.514988	1.68635	0.0146138	0.0288356	4543
	HALLMARK_TGF_BETA_SIGNALING	54	0.563021	1.66829	0.0203252	0.0321861	4609
	HALLMARK_REACTIVE_OXYGEN_SPECIES_PATHWAY	46	0.547587	1.62892	0.0513834	0.0423182	4420
	HALLMARK_UNFOLDED_PROTEIN_RESPONSE	106	0.518752	1.62291	0.0219124	0.0433238	7329
	HALLMARK_UV_RESPONSE_UP	154	0.442902	1.61156	0.0244898	0.0456978	7724
	HALLMARK_SPERMATOGENESIS	104	0.430852	1.59716	0.0166667	0.0488748	5792
	HALLMARK_CHOLESTEROL_HOMEOSTASIS	71	0.483558	1.57906	0.0396825	0.0531364	4454
	HALLMARK_ANDROGEN_RESPONSE	94	0.490311	1.56653	0.0224949	0.0556036	7891
	HALLMARK_PROTEIN_SECRETION	95	0.512987	1.55916	0.06	0.0564991	8018
	HALLMARK_DNA_REPAIR	148	0.507934	1.55881	0.0481696	0.0549196	7876
	HALLMARK_NOTCH_SIGNALING	31	0.516991	1.53006	0.0475248	0.0628718	3785
	HALLMARK_APICAL_SURFACE	41	0.441689	1.51147	0.0377734	0.0679906	2781
	HALLMARK_WNT_BETA_CATENIN_SIGNALING	39	0.466534	1.47402	0.0803922	0.08298	6853
	HALLMARK_MYC_TARGETS_V1	192	0.519926	1.47189	0.11	0.0815407	9547
	HALLMARK_MYOGENESIS	188	0.392397	1.46723	0.0792683	0.0812106	3080
	HALLMARK_ESTROGEN_RESPONSE_EARLY	190	0.374175	1.43258	0.0792079	0.0933339	8126
	HALLMARK_XENOBIOTIC_METABOLISM	181	0.393965	1.41986	0.0823293	0.097336	6971
	HALLMARK_MYC_TARGETS_V2	58	0.514146	1.41053	0.125761	0.0996975	7808
	HALLMARK_PEROXISOME	100	0.400801	1.35928	0.134146	0.123083	7613
	HALLMARK_ADIPOGENESIS	187	0.391616	1.30653	0.204124	0.150157	6842
	HALLMARK_HEME_METABOLISM	180	0.352845	1.28035	0.186373	0.163748	7484
	HALLMARK_HEDGEHOG_SIGNALING	34	0.392336	1.23504	0.215768	0.18843	3169
	HALLMARK_FATTY_ACID_METABOLISM	148	0.35506	1.17894	0.320408	0.223749	5970
	HALLMARK_OXIDATIVE_PHOSPHORYLATION	180	0.377958	1.07565	0.446502	0.298966	11702
	HALLMARK_BILE_ACID_METABOLISM	103	0.305045	1.06538	0.400402	0.300138	8120
	HALLMARK_PANCREAS_BETA_CELLS	32	-0.251197	-0.797099	0.728302	1	1668
	HALLMARK_KRAS_SIGNALING_DN	157	-0.201028	-0.745606	0.788538	0.618081	3141
